# Supplementary material for: FOXD1 is a prognostic biomarker and correlated with macrophages infiltration in head and neck squamous cell carcinoma
Source: Biosci Rep. 2021 Jul 2;41(7):BSR20202929. doi: 10.1042/BSR20202929 (PMC8255535; doi:10.1042/BSR20202929)
Supplement: Supplementary Tables S1-S2 [file BSR-2020-2929_supp1.zip]

Archive with 2 entries (2 files):
- BSR-2020-2929_suppST1.pdf
- BSR-2020-2929_suppST2.csv
